# Supplementary material for: Critical Parameters of the In Vitro Method of Vascular Smooth Muscle Cell Calcification
Source: PLoS One. 2015 Nov 10;10(11):e0141751. doi: 10.1371/journal.pone.0141751 (PMC4640663; doi:10.1371/journal.pone.0141751)
Supplement: S1 Datasheet — (XLSX) [file pone.0141751.s001.xlsx]

## Sheet: Figure 1
Figure 1B	RNA relative expression
	1mM Pi			2mM Pi
Runx2 1d	0.84	1.22	1.44	1.03	1.69	1.54
Runx2 8d	0.63	1.62	1.32	1.72	2	1.89
Runx2 10d	0.84	0.87	1.03	5.31	3.57	3.28
Msx2 1d	1.78	0.48	0.74	1.94	1.28	1.63
Msx2 2d	1.01	1.45	1.21	0.86	0.86	0.92
Msx2 10d	1.45	2.58	2.23	4.64	5.87	7.27
TNAP 1d	0.88	0.54	0.73	0.83	0.1	0.5
TNAP 8d	0.48	0.54	1.2	1.83	1.27	1.5
TNAP 10d	0.34	0.37	0.3	10.76	9.3	7.43
Figure 1C	% LDH activity
Days	1mM				2mM				3mM
2	1.76364	1.67273	1.60909	3	1.22273	2.23182	1.05909	2.45454	2.13636	1.94545	1.31818	2.07273
4	3.33182	3.36364	3.63636	5.44545	3.33636	4.06364	3.21364	4.37727	42.9091	40.3318	42.9364	38.5727
6	4.28636	4.29091	4.42727	6.64545	4.99545	5.33636	4.53182	5.44091	99.9128	86.9129	90.9129	83.1312
8	8.98212	11.9183	11.0813	7.93182	6.64091	7.31364	6.61364	6.96818	103.036	91.4311	96.3084	85.6449
10	15.9128	13.8127	12.9128	16.1287	15.1272	16.9122	14.7126	17.1827	103.99	92.3856	97.2629	86.5994
12	16.9122	15.9182	13.913	16.356	25.4772	25.8203	23.6318	28.0955	104.149	92.4766	97.7402	86.5994
Figure 1D	µg Ca2+/cm2
Days	1 mM Pi				2 mM Pi				3 mM Pi
8	7.44939	6.03239	9.82739		6.96356	10.6073	12.8238		161.417	176.437	183.982
10	11.833	13.3938	10.9717		28.9655	17.5318	22.8763		260.399	222.396	280.986
12	25.3	57	61.2		217.7	224.5	336.8	453.1	609.2	635.2	566.6	745.4
Figure 1E
μg Ca2+/cm2	%LDH
25	18
57	16
61	16
0	16
217	25
224	25
336	23
453	28
609	104
635	92
566	97
745	86
Figure 1G
	μg Protein/cm2			μg DNA/cm2
1 mM Pi	2 mM Pi	3 mM Pi	1 mM Pi	2 mM Pi	3 mM Pi
178.93	193.706	65.0118	178.93	193.706	65.0118
272.902	171.986	107.417	272.902	171.986	107.417
163.564	247.34	67.6714	163.564	247.34	67.6714
216.755	205.083	106.678	216.755	205.083	106.678

## Sheet: Figure 2
Figure 2A	% LDH activity
	0.53 mL/cm2				1.1 mL/cm2
1mM Pi	18.6363	16.9594	16.9273	16.356	16.1	16.554	15.9	12.8126
2mM Pi	25.4772	25.8203	23.6318	28.0955	25.7256	25.8255	25.0406	27.0085
3mM Pi	104.149	92.4766	97.7402	86.5994	101.883	103.258	95.1219	92.6215
Figure 2B	μg Ca2+/cm2
	0.53 mL/cm2				1.1 mL/cm2
1mM Pi	25.5848	57.0175	61.038		72.0029	64.693	82.9678
2mM Pi	217.836	224.415	336.988	453.582	585.892	528.874	196.637	596.126
3mM Pi	609.649	635.234	566.52	745.98	660.088	876.827	975.877	892.909
Figure 2C	% LDH activity
	1mM Pi				2mM Pi								3mM Pi
MEM	8.98212	11.9183	11.0813	7.93182	6.64091	7.31364	6.61364	6.96818					103.036	91.4311	96.3084	85.6449
DMEM	18.7139	18.0547	19.125	18.352	30.7205	27.5888	31.9487	24.6891	31.0835	26.7619	26.0599	31.1582	84.8085	100.001	93.3273	89.3817	73.6269
Figure 2D	µg Ca2+/cm2
	MEM				DMEM				MEM + bicarbonae
1mM Pi	10.7122	9.71267	7.87239	0	9.5232	9.3723	4.82382	8.8328	0	7.87231	9.82367	2.92738
2mM Pi	5.16096	0	9.58099	8.30353	951.163	730.684	720.049	1024.45	820.726	986.636	1047.38	723.337
3mM Pi	113.183	108.048	110.475	108.712	1170.07	1194.65	1216.56	1101.17	1319.93	1239.92	1158.81	1178.81

## Sheet: Figure 3
Figure 3A	pH
	1 mM Pi			2mM Pi			3mM Pi
MEM	7.76	7.75	7.72	7.75	7.74	7.71	7.72	7.72	7.73
DMEM	7.88	7.88	7.9	7.86	7.88	7.9	7.86	7.87	7.92
Figure 3B	pH
	1mM Pi MEM			2mM Pi MEM			3mM Pi MEM			1mM Pi DMEM			2mM Pi DMEM			3mM Pi DMEM
Live	7.7	7.7	7.65	7.67	7.71	7.68	7.66	7.68	7.6	7.83	7.91	7.89	7.86	7.91	7.91	7.95	7.95	7.97
Dead	7.7	7.85	7.78	7.67	7.78	7.87	7.7	7.86	7.76	8.03	8	7.95	8.1	8.05	7.95	8.18	8.04	8.01
Figure 3C	pH
Minutes	MEM					DMEM				DMEM:F12
0	8.49	8.4	8	8.58	8.6	8.62	8.74	8.62	8.68	7.6	7.7	7.56	7.52	7.52
10	8.26	8.11	7.93	8.33	8.42	8.41	8.52	8.54	8.45	7.55	7.62	7.5	7.46	7.49
20	8.22	7.92	7.91	8.22	8.25	8.28	8.36	8.41	8.37	7.5	7.59	7.45	7.42	7.47
30	8.2	7.8	7.87	8.11	8.14	8.19	8.25	8.27	8.25	7.48	7.57	7.43	7.36	7.45
40	8.06	7.73	7.84	8.06	8.05	8.13	8.16	8.21	8.13	7.47	7.54	7.39	7.33	7.44
50	8.01	7.71	7.82	8	7.96	8.09	8.12	8.16	8.02	7.45	7.52	7.38	7.32	7.42
60	7.92	7.68	7.82	7.95	7.91	8.06	8.08	8.12	7.99	7.44	7.5	7.37	7.31	7.41
70	7.87	7.67	7.81	7.9	7.85	8.05	8.05	8.08	7.95	7.41	7.4	7.38
80	7.78	7.67	7.78	7.88	7.82	8.04	8.05	8.05	7.93	7.41	7.39	7.38
90	7.76	7.67	7.76	7.85	7.79	8.04	8.04	8.03	7.92	7.43	7.47	7.34	7.28	7.34
230	7.67	7.67
260	7.67	7.67
Figure 3D	pH
Minutes	MEM			DMEM			DMEM:F12
0	7.76	7.67	7.76	8.09	7.88	8	7.4	7.35
0.5	8.06	7.85	7.95	8.11	7.97	8.08	7.5	7.38
1	8.1	7.9	7.96	8.14	8.01	8.11	7.54	7.4
1.5	8.13	7.96	7.97	8.15	8.07	8.14	7.55	7.42
2	8.16	8	7.98	8.15	8.1	8.16	7.57	7.43
2.5	8.18	8.04	7.98	8.16	8.12	8.18	7.57	7.44
3	8.2	8.07	8	8.17	8.15	8.21	7.58	7.45
3.5	8.22	8.09	8.03	8.2	8.18	8.23	7.59	7.46
4	8.23	8.11	8.09	8.23	8.2	8.25	7.6	7.47
4.5	8.24	8.13	8.15	8.25	8.22	8.27	7.61	7.5
5	8.26	8.14	8.18	8.27	8.23	8.29	7.62	7.52
6	8.28	8.16	8.21	8.3	8.24	8.32	7.63	7.56
7	8.29	8.19	8.23	8.33	8.26	8.33	7.65	7.57
8	8.33	8.2	8.24	8.35	8.3	8.37	7.67	7.59
9	8.35	8.21	8.26	8.36	8.33	8.39	7.69	7.59
10	8.35	8.24	8.28	8.38	8.36	8.41	7.7	7.59
15	8.43	8.3	8.37	8.45	8.43	8.42	7.65	7.7	7.7
Figure 3E	pH
Days	1mM Pi 0,56mL/cm2				2mM Pi 0,56mL/cm2				3mM Pi 0,56mL/cm2												3mM Pi 1,1mL/cm2
2	7.49	7.54	7.57	7.69	7.48	7.53	7.59	7.71	7.5	7.53	7.57	7.73									7.54	7.49	7.5	7.73
4	7.51	7.53	7.54	7.71	7.55	7.56	7.6	7.73	7.67	7.65	7.69	7.81									7.65	7.62	7.6	7.81
6	7.66	7.53	7.62	7.73	7.49	7.54	7.62	7.73	7.7	7.73	7.77	7.85									7.73	7.71	7.69	7.85
8	7.55	7.53	7.59	7.72	7.54	7.59	7.68	7.7	7.72	7.74	7.79	7.81									7.74	7.78	7.75	7.81
10	7.58	7.61	7.57	7.7	7.56	7.56	7.76	7.74	7.75	7.86	7.79	7.85									7.76	7.84	7.8	7.85
12	7.62	7.57	7.55	7.69	7.58	7.67	7.75	7.77	7.87	7.87	7.89	8.01									7.86	7.89	7.83	8.01

## Sheet: Figure 4A MEM
Size	2mM 2.0 24h	2mM 2.0 48h	2mM 2.0 72h	2mM 2.0 6d	3mM 2.0 6h	3mM 2.0 72h	3mM 2.0 6d
0.4	0	0	0	0	0	0	0
0.4632	0	0	0	0	0	0	0
0.5365	0	0	0	0	0	0	0
0.6213	0	0	0	0	0	0	0
0.7195	0	0	0	0	0	0	0
0.8332	0	0	0	0	0	0	0
0.9649	0	0	0	0	0	0	0
1.117	0	0	0	0	0	0	0
1.294	0	0	0	0	0	0	0
1.499	0	0	0	0	0	0	0
1.736	0	0	0	0	0	0	0
2.01	0	0	0	0	0	0	0
2.328	0	0	0	0	0	0	0
2.696	0	0	0	0	0	0	0
3.122	0	0	0	0	0	0	0
3.615	0	0	0	0	0	0	0
4.187	0	0	0	0	0	0	0
4.849	0	0	0	0	0	0	0
5.615	0	0	0	0	0	0	0
6.503	0	0	0	0	0	0	0
7.531	0	0	0	0	0	0	0
8.721	0	0	0	0	0	0	0
10.1	0	0	0	0	0	0	0
11.7	0	0	0	0	0	0	0
13.54	0	0	0	0	0	0	0
15.69	0	0	0	0	0	0	0
18.17	0	0	0	0	0	0	0
21.04	0	0	0	0	0	0	0
24.36	0	0	0	0	0	0	0
28.21	0	0	0	0	0	0	0
32.67	0	0	0	0	0	0	0
37.84	0	0	0	0	0	0	0
43.82	0	0	0	0	0	0	0
50.75	0	0	0	0	0	0	0
58.77	0	0	0	0	0	0	0
68.06	0	0	0	0	0	0	0
78.82	0	0	0	0	0	0	0
91.28	1.7	0	0	0	0	0	0
105.7	7.5	0	0	0	2.4	0	0
122.4	13.7	0	0	0	7.3	0	0
141.8	14.3	0	0	0	8.7	0	0
164.2	13.1	0	0	0	11	0	0
190.1	14.7	0	0	0	23	0	0
220.2	14.6	0	0	0	28.3	0	0
255	10.3	0.6	0	0	14.9	0	0
295.3	5.4	4.5	0	0	2.9	0	0
342	2.3	10.3	0	0	0.7	0	0
396.1	1.1	12.5	0	0	0.5	0	0
458.7	0.7	12.8	0	0.5	0.3	0	0
531.2	0.4	14.3	0	2.4	0.1	0	0
615.1	0.1	15	0.6	5.5	0	0	0
712.4	0	13.1	14.6	8.3	0	0.2	8.3
825	0	8.9	36.4	17.3	0	2.4	24.5
955.4	0	4.1	33.3	29.4	0	6	24.5
1106	0	1.6	12.9	25	0	7.2	8.9
1281	0	0.9	2.1	9.6	0	15.8	4.7
1484	0	0.5	0.1	1.6	0	30.2	12.5
1718	0	0.3	0	0.2	0	25.7	12.5
1990	0	0.2	0	0.1	0	9.5	4.2
2305	0	0.1	0	0	0	1.9	0
2669	0	0.1	0	0	0	0.6	0
3091	0	0.1	0	0	0	0.3	0
3580	0	0	0	0	0	0.1	0
4145	0	0	0	0	0	0	0
4801	0	0	0	0	0	0	0
5560	0	0	0	0	0	0	0
6439	0	0	0	0	0	0	0
7456	0	0	0	0	0	0	0
8635	0	0	0	0	0	0	0
10000	0	0	0	0	0	0	0

## Sheet: Figure 4A DMEM
Sample Name	2mM 1h	2mM 2h	2mM 24h	2mm 48h	3mM 1h	3mM 2h	3mM 3h	3mm 48h
0.4	0	0	0	0	0	0	0	0
0.4632	0	0	0	0	0	0	0	0
0.5365	0	0	0	0	0	0	0	0
0.6213	0	0	0	0	0	0	0	0
0.7195	0	0	0	0	0	0	0	0
0.8332	0	0	0	0	0	0	0	0
0.9649	0	0	0	0	0	0	0	0
1.117	0	0	0	0	0	0	0	0
1.294	0	0	0	0	0	0	0	0
1.499	0	0	0	0	0	0	0	0
1.736	0	0	0	0	0	0	0	0
2.01	0	0	0	0	0	0	0	0
2.328	0	0	0	0	0	0	0	0
2.696	0	0	0	0	0	0	0	0
3.122	0	0	0	0	0	0	0	0
3.615	0	0	0	0	0	0	0	0
4.187	0	0	0	0	0	0	0	0
4.849	0	0	0	0	0	0	0	0
5.615	0	0	0	0	0	0	0	0
6.503	0	0	0	0	0	0	0	0
7.531	0	0	0	0	0	0	0	0
8.721	0	0	0	0	0	0	0	0
10.1	0	0	0	0	0	0	0	0
11.7	0	0	0	0	0	0	0	0
13.54	0	0	0	0	0	0	0	0
15.69	0	0	0	0	0	0	0	0
18.17	0	0	0	0	0	0	0	0
21.04	0	0	0	0	0	0	0	0
24.36	0	0	0	0	0	0	0	0
28.21	0	0	0	0	0	0	0	0
32.67	0	0	0	0	0	0	0	0
37.84	0	0	0	0	0	0	0	0
43.82	0	0	0	0	0	0	0	0
50.75	0	0	0	0	3.4	0	0	0
58.77	0	0	0	0	18	0	0	0
68.06	0	0	0	0	27.7	0	0	0
78.82	0	0	0	0	14.7	0	0	0
91.28	3.3	0	0	1.1	1.7	0	0	0.4
105.7	8.8	0	0	3.5	0	0	0.9	2.8
122.4	8.4	0	0	5	0	0	4.6	6.4
141.8	5.1	2.7	3.2	5.8	0	2.9	11.9	10.4
164.2	6.4	11.9	13	9.2	0	12.6	22.3	17.9
190.1	11.8	22.2	22.4	16.5	8.4	22.7	27.9	23.3
220.2	17.5	24.2	22.6	22.8	16.9	25.2	20.6	19
255	17.9	18.4	15.9	20.2	8.7	21.1	8.5	10.3
295.3	12.1	11.1	9	11	0.2	11.4	2	4.4
342	5.6	5.7	4.4	3.7	0.1	2.8	0.4	1.9
396.1	1.8	2.4	2.2	0.9	0	0.5	0.2	0.8
458.7	0.6	0.9	1.4	0.2	0	0.5	0.1	0.5
531.2	0.2	0.3	1.3	0	0	0.2	0.1	0.5
615.1	0.2	0.1	1.3	0	0	0	0.2	0.7
712.4	0.1	0.1	1.3	0	0	0	0.1	0.5
825	0.1	0.1	1.1	0	0	0	0.1	0.3
955.4	0	0	0.5	0	0	0	0	0.1
1106	0	0	0.1	0	0	0	0	0
1281	0	0	0	0	0	0	0	0
1484	0	0	0	0	0	0	0	0
1718	0	0	0	0	0	0	0	0
1990	0	0	0	0	0	0	0	0
2305	0	0	0	0	0	0	0	0
2669	0	0	0	0	0	0	0	0
3091	0	0	0	0	0	0	0	0
3580	0	0	0	0	0	0	0	0
4145	0	0	0	0	0	0	0	0
4801	0	0	0	0	0	0	0	0
5560	0	0	0	0	0	0	0	0
6439	0	0	0	0	0	0	0	0
7456	0	0	0	0	0	0	0	0
8635	0	0	0	0	0	0	0	0
10000	0	0	0	0	0	0	0	0

## Sheet: Figure 4B MEM
Sample Name	MEM 2mM 24h	MEM 2mM 48h	CELLS 3mM 4h	CELLS 3mM 24h	CELLS 3mM 48h
0.4	0	0	0	0	0
0.4632	0	0	0	0	0
0.5365	0	0	0	0	0
0.6213	0	0	0	0	0
0.7195	0	0	0	0	0
0.8332	0	0	0	0	0
0.9649	0	0	0	0	0
1.117	0	0	0	0	0
1.294	0	0	0	0	0
1.499	0	0	0	0	0
1.736	0	0	0	0	0
2.01	0	0	0	0	0
2.328	0	0	0	0	0
2.696	0	0	0	0	0
3.122	0	0	0	0	0
3.615	0	0	0	0	0
4.187	0	0	0	0	0
4.849	0	0	0	0	0
5.615	5.4	0	0	0	0
6.503	21.1	0	0	0	0
7.531	32.5	0	0	0	0
8.721	25.5	0	0	0	0
10.1	11.5	0	0	0	0
11.7	3.3	1.3	0	0	0
13.54	0.5	7	0	0	0
15.69	0	15	0	0	0
18.17	0	18.9	0	0	0
21.04	0	15.5	0	0	0
24.36	0	7.4	0	0	0
28.21	0	1.5	0	0	0
32.67	0	0.1	0	0	0
37.84	0	0	0	0	0
43.82	0	0	0	0	0
50.75	0	0	0	0	0
58.77	0	0	0	0	0
68.06	0	0	0	0	0
78.82	0	0	0	0	0
91.28	0	5.2	0	0	0
105.7	0	13.3	1.3	0	0
122.4	0	11.2	6.2	0	0
141.8	0	3.4	14.2	0	0
164.2	0	0.3	21.3	0	0
190.1	0	0	22.9	0	0
220.2	0	0	17.8	0	0
255	0	0	10.3	0.6	0
295.3	0	0	4.5	3.2	0
342	0	0	1.4	8.4	0
396.1	0	0	0.2	18.6	0
458.7	0	0	0	28	0
531.2	0	0	0	23.7	1.2
615.1	0	0	0	11.5	16.8
712.4	0	0	0	4.2	38.7
825	0	0	0	1.5	32.5
955.4	0	0	0	0.3	10.1
1106	0	0	0	0	0.7
1281	0	0	0	0	0
1484	0	0	0	0	0
1718	0	0	0	0	0
1990	0	0	0	0	0
2305	0	0	0	0	0
2669	0	0	0	0	0
3091	0	0	0	0	0
3580	0	0	0	0	0
4145	0	0	0	0	0
4801	0	0	0	0	0
5560	0	0	0	0	0
6439	0	0	0	0	0
7456	0	0	0	0	0
8635	0	0	0	0	0
10000	0	0	0	0	0

## Sheet: Figure 4B DMEM
Sample Name	DMEM 2mM 24h	DMEM 2mM 48h	CELLS 3mm DMEM 2h 020913	CELLS 3mm DMEM 3h 020913
0.4	0	0	0	0
0.4632	0	0	0	0
0.5365	0	0	0	0
0.6213	0	0	0	0
0.7195	0	0	0	0
0.8332	0	0	0	0
0.9649	0	0	0	0
1.117	0	0	0	0
1.294	0	0	0	0
1.499	0	0	0	0
1.736	0	0	0	0
2.01	0	0	0	0
2.328	0	0	0	0
2.696	0	0	0	0
3.122	0	0	0	0
3.615	0	0	0	0
4.187	0	0	0	0
4.849	0	0	0	0
5.615	3.9	0	0	0
6.503	11.4	3.8	0	0
7.531	11.9	10.8	0	0
8.721	12.3	12.8	0	0
10.1	16.2	11.5	0	0
11.7	9.6	11.1	0	0
13.54	2.9	8.9	0	0
15.69	9.2	5.1	0	0
18.17	14.1	2.1	0	0
21.04	7.5	0.6	0	0
24.36	0.9	0.1	0	0
28.21	0	0	0	0
32.67	0	0	0	0
37.84	0	0	0	0
43.82	0	0	0	0
50.75	0	0	0	0
58.77	0	0	0	0.6
68.06	0	0	0	2.6
78.82	0	0	0.8	5.2
91.28	0	2.4	3.1	7.1
105.7	0	7.7	7.3	10.8
122.4	0	9.9	13.2	18.1
141.8	0	7.5	17.9	22.6
164.2	0	4	19.1	18.4
190.1	0	1.5	16.7	9.9
220.2	0	0.3	11.6	3.5
255	0	0	6.3	0.9
295.3	0	0	2.8	0.2
342	0	0	1	0.1
396.1	0	0	0.3	0
458.7	0	0	0	0
531.2	0	0	0	0
615.1	0	0	0	0
712.4	0	0	0	0
825	0	0	0	0
955.4	0	0	0	0
1106	0	0	0	0
1281	0	0	0	0
1484	0	0	0	0
1718	0	0	0	0
1990	0	0	0	0
2305	0	0	0	0
2669	0	0	0	0
3091	0	0	0	0
3580	0	0	0	0
4145	0	0	0	0
4801	0	0	0	0
5560	0	0	0	0
6439	0	0	0	0
7456	0	0	0	0
8635	0	0	0	0
10000	0	0	0	0

## Sheet: Figure 5
Figure 5A	μgCa2+/cm2
	1mM				2mM				3mM
Pi	31.1634	18.3518	0	52.6316	585.892	528.874	196.637	596.126	970.222	984.072	943.213	867.729
Pi+PPi	37.0499	0	0	0	13.1579	0	0	75.1385	65.7895	44.6676	0	0
Figure 5B	% LDH
	1mM				2mM				3mM
Pi	5.02727	5.09091	4.54545	10.8024	34.7364	42.5909	34.7364	30.4818	90.403	97.9647	89.9586	98.9384
Pi+PPi	5.68182	7.65454	8.20909	7.19091		7.34546	5.31872	14.5818	9.60909	6.33727	7.34546	5.31872
Figure 5C	Alkaline phosphatase relative activity
	1 mM Pi			2 mM Pi			3 mM Pi
4 days	1.11111	0.888889	1.0578	2.2963	2.14815	2.2574	4.88889	2.88889	3.16554
8 days	0.37037	1.40741	1.2345	2.96296	6.74074	3.5876	4.85185	5.92593	4.21167
Figure 5D	μg Ca2+/cm2
	0.2% FCS				10%FCS
1mM Pi	111.254	72.327	68.3549	112.976	74.8097	149.619	181.728	83.7471
2mM Pi	1249.26	1912.94	1858.99	1876.86	124.793	172.791		86.0642
3mM Pi	2013.57	1888.45	2095.33	1818.6	822.906	352.201	448.527	767.627
Figure 5E	μg Ca2+/cm2
	0.2% FCS				10%FCS
1mM Pi	13.1928	23.1928	32.3494	35.8434	19.9398	35.5422	49.3976	54.5181
2mM Pi		997.981	821.197	1361.93	66.506	62.2892	54.0361	108.675
3mM Pi	1993.51	1928.7		1842.11	1894.74	1534.25	1894.74	1894.74
Figure 5F	Final Ca2+(mg/L) in MEM
	4d						8d
1mM Pi	4.94048	6.68452	7.22619	8.30952	6.94643	5.44048	5.92481	7.42857	6.59398
1.5mM Pi	4.69048	8.08929	5.44048	8.16667	6.5119	5.44048	5.93233	6.54382	5.04763
2mM Pi	5.45238	5.2619	4.47024	6.8631	4.42857	6.83333	5.46617	5.55639	6.96241	4.74436
3mM Pi	2.29762	1.68452	2.28571	1.50595	2.47619	1.63691	0	0	1.25564	0.075188
Fig. 5G	% LDH
Days/Calcium	0				0,002g/L				0,01g/L				0,02g/L				0,05g/L				0,2g/L
2	8.54787	5.53723	7.63298	6.17553	5.35106	6.85638	4.28191	4.79255	5.93085	4.67021	2.89362	4.43085	3.84574	4.14362	3.70213	3.92021	4.32447	3.05851	3.56915	3.83511	3.38298	3.29787	2.4734	1.46277
4	13.0584	10.0846	11.7856	9.86501	8.54054	9.04059	7.12928	8.2294	8.36243	6.73863	5.91467	7.84664	6.51943	6.35941	5.47581	5.69916	6.48236	5.99535	6.53231	5.62458	4.60929	4.76629	3.66288	2.78908
6	16.1742	14.253	16.2593	14.5492	11.1511	12.0038	10.3188	13.082	11.1098	10.7281	9.25677		8.79307		7.79687	8.39289		8.7322	8.67441	8.32458	6.68824	6.66103	6.54183
